# Supplementary material for: Edge-preserving smoothing filter using fast M-estimation method with an automatic determination algorithm for basic width
Source: Sci Rep. 2023 Apr 4;13:5477. doi: 10.1038/s41598-023-32013-9 (PMC10073213; doi:10.1038/s41598-023-32013-9)
Supplement: Supplementary file 1 — Supplementary Information. [file 41598_2023_32013_MOESM1_ESM.zip]

Archive with 3 entries (2 files):
- Supplementary material_2/
- Supplementary material_2/Fig5.xlsx
- Supplementary material_2/Table1 - 14, 16 - 18.xlsx
