# Supplementary material for: Edge-preserving smoothing filter using fast M-estimation method with an automatic determination algorithm for basic width
Source: Sci Rep. 2023 Apr 4;13:5477. doi: 10.1038/s41598-023-32013-9 (PMC10073213; doi:10.1038/s41598-023-32013-9)
Supplement: Supplementary file 1 — Supplementary Information. [file 41598_2023_32013_MOESM1_ESM.zip › Supplementary material_2/Fig5.xlsx]

## Sheet: コピー
(a) Pattern 1					(b) Pattern 2					(c) Pattern 3					(d) Pattern 4
x	Grand Truth Signal	Noise	abwFMGFI		x	Grand Truth Signal	Noise	abwFMGFI		x	Grand Truth Signal	Noise	abwFMGFI		x	Grand Truth Signal	Noise	abwFMGFI
0	30	30	30		0	232	232	232		0	163	163	163		0	0	0	0
1	30	30	30		1	232	232	232		1	163	163	163		1	0	0	0
2	30	30	30		2	232	232	232		2	163	163	163		2	0	0	0
3	30	30	30		3	232	232	232		3	163	163	163		3	0	0	0
4	30	30	30		4	232	0	232		4	163	163	163		4	0	0	0
5	30	30	30		5	232	232	232		5	163	163	163		5	0	0	0
6	30	30	30		6	232	232	232		6	163	163	163		6	0	0	0
7	30	30	30		7	232	232	232		7	163	163	163		7	0	0	0
8	30	30	30		8	232	232	232		8	163	163	163		8	0	0	0
9	30	30	30		9	232	232	232		9	163	163	163		9	0	0	0
10	30	30	30		10	232	232	232		10	163	163	163		10	0	0	0
11	30	30	30		11	232	232	232		11	163	163	163		11	0	0	0
12	30	30	30		12	232	232	232		12	163	163	163		12	0	0	0
13	30	30	30		13	232	232	232		13	163	163	163		13	0	0	0
14	30	30	30		14	232	232	232		14	163	163	163		14	0	0	0
15	30	30	30		15	232	232	232		15	163	163	163		15	0	0	0
16	30	30	30		16	232	232	232		16	163	163	163		16	0	0	0
17	30	30	30		17	232	232	232		17	163	163	163		17	0	0	0
18	30	30	30		18	232	232	232		18	163	163	163		18	0	0	0
19	30	30	30		19	232	232	232		19	163	163	163		19	0	0	0
20	30	30	30		20	232	232	232		20	163	163	163		20	0	0	0
21	30	30	30		21	232	232	232		21	163	163	163		21	0	0	0
22	30	30	30		22	232	232	232		22	163	163	163		22	0	0	0
23	30	30	30		23	232	232	232		23	163	163	163		23	0	0	0
24	30	30	30		24	232	232	232		24	163	163	163		24	0	255	0
25	30	30	30		25	232	232	232		25	163	163	163		25	0	0	0
26	30	30	30		26	232	232	232		26	163	163	163		26	0	0	0
27	30	30	30		27	232	232	231		27	163	163	163		27	0	0	0
28	30	30	30		28	225	225	226		28	163	163	163		28	0	0	0
29	30	30	30		29	225	225	225		29	163	163	163		29	0	0	0
30	30	30	30		30	225	225	225		30	8	8	8		30	0	0	0
31	30	30	30		31	225	225	225		31	8	8	8		31	0	0	0
32	30	30	30		32	225	225	225		32	8	8	8		32	0	0	0
33	30	30	30		33	225	225	225		33	8	8	8		33	0	0	0
34	30	30	30		34	225	225	225		34	8	8	8		34	0	0	0
35	30	30	30		35	225	225	225		35	8	8	8		35	0	0	0
36	30	30	30		36	225	255	225		36	8	8	8		36	0	0	0
37	30	30	30		37	225	225	225		37	8	8	8		37	0	0	0
38	30	30	30		38	225	225	225		38	8	8	8		38	0	0	0
39	30	30	30		39	225	225	225		39	8	8	8		39	0	0	0
40	30	255	30		40	225	225	225		40	8	8	8		40	0	0	0
41	30	30	30		41	225	225	225		41	8	8	8		41	0	0	0
42	30	30	30		42	225	225	225		42	8	8	8		42	0	0	0
43	30	30	30		43	225	225	225		43	8	8	8		43	0	0	0
44	30	30	30		44	225	225	225		44	8	8	8		44	0	0	0
45	30	30	30		45	225	225	225		45	8	8	8		45	0	0	0
46	30	30	30		46	225	225	225		46	8	8	8		46	118	118	118
47	30	30	30		47	225	225	225		47	8	8	8		47	118	118	118
48	30	30	30		48	225	225	225		48	8	8	8		48	118	118	118
49	30	30	30		49	225	225	225		49	8	8	8		49	118	118	118
50	150	150	150		50	225	225	225		50	8	8	8		50	118	118	118
51	150	150	150		51	225	225	225		51	8	8	8		51	118	118	118
52	150	150	150		52	225	225	225		52	8	8	8		52	118	118	118
53	150	150	150		53	225	225	225		53	8	8	8		53	118	118	118
54	150	150	150		54	225	225	225		54	8	8	8		54	118	118	118
55	150	150	150		55	225	225	225		55	17	17	17		55	118	118	118
56	150	150	150		56	225	225	225		56	17	17	17		56	118	118	118
57	150	150	150		57	225	225	225		57	17	17	17		57	118	118	118
58	150	150	150		58	225	225	225		58	17	17	17		58	118	118	118
59	150	0	150		59	225	225	225		59	17	255	17		59	118	255	118
60	150	150	150		60	225	225	225		60	17	17	17		60	118	118	118
61	150	150	150		61	225	225	225		61	17	17	17		61	118	118	118
62	150	150	150		62	225	225	225		62	17	17	17		62	118	118	118
63	150	150	150		63	225	225	225		63	17	17	17		63	118	118	118
64	150	150	150		64	225	225	225		64	17	17	17		64	118	118	118
65	150	150	150		65	225	225	225		65	17	17	17		65	118	118	118
66	150	150	150		66	225	225	225		66	17	17	17		66	118	118	118
67	150	150	150		67	225	225	225		67	17	17	17		67	118	118	118
68	150	150	150		68	225	225	225		68	17	17	17		68	118	118	118
69	150	150	150		69	225	225	225		69	17	17	17		69	118	118	118
70	150	150	150		70	225	225	225		70	17	17	17		70	118	118	118
71	150	150	150		71	225	225	225		71	17	17	17		71	118	118	118
72	150	150	150		72	225	225	225		72	17	17	17		72	118	118	118
73	150	150	150		73	209	209	209		73	17	17	17		73	118	118	118
74	150	150	150		74	209	209	209		74	17	17	17		74	118	118	118
75	57	57	57		75	209	209	209		75	17	17	17		75	118	118	118
76	57	57	57		76	209	209	209		76	17	17	17		76	118	118	118
77	57	57	57		77	209	209	209		77	17	17	17		77	108	108	108
78	57	57	57		78	209	209	209		78	17	17	17		78	108	108	108
79	57	57	57		79	209	209	209		79	17	17	17		79	108	108	108
80	57	57	57		80	209	209	209		80	17	17	17		80	108	108	108
81	57	57	57		81	209	209	209		81	81	81	81		81	108	108	108
82	57	57	57		82	209	209	209		82	81	81	81		82	108	108	108
83	57	57	57		83	209	209	209		83	81	81	81		83	108	108	108
84	57	57	57		84	209	209	209		84	81	81	81		84	108	108	108
85	57	57	57		85	209	209	209		85	81	81	81		85	108	108	108
86	57	57	57		86	209	209	209		86	81	81	81		86	108	108	108
87	57	57	57		87	209	209	209		87	81	81	81		87	108	108	108
88	57	57	57		88	209	209	209		88	81	81	81		88	108	108	108
89	57	57	57		89	209	209	209		89	81	81	81		89	108	108	108
90	57	57	57		90	209	209	209		90	81	81	81		90	108	108	108
91	57	57	57		91	209	209	209		91	81	81	81		91	108	108	108
92	57	57	57		92	209	209	209		92	81	81	81		92	108	108	108
93	57	57	57		93	209	209	209		93	81	81	81		93	108	108	108
94	57	57	57		94	209	209	209		94	81	81	81		94	108	108	108
95	57	57	57		95	209	209	209		95	81	81	81		95	108	108	108
96	57	57	57		96	209	209	209		96	81	81	81		96	108	108	108
97	57	57	57		97	209	209	209		97	81	81	81		97	108	108	108
98	57	57	57		98	209	209	209		98	81	81	81		98	108	108	108
99	57	57	57		99	209	209	209		99	81	81	81		99	108	108	108
100	57	57	57		100	209	209	209		100	81	81	81		100	108	108	108
101	57	57	57		101	209	209	209		101	81	81	81		101	108	108	108
102	57	57	57		102	209	209	209		102	81	81	81		102	108	108	108
103	57	57	57		103	209	209	209		103	81	81	81		103	108	108	108
104	57	57	57		104	209	209	209		104	81	81	81		104	108	108	108
105	57	57	57		105	209	209	209		105	81	81	81		105	108	108	108
106	57	57	57		106	209	209	209		106	81	81	81		106	108	108	108
107	57	57	57		107	209	209	209		107	81	81	81		107	108	108	108
108	57	57	57		108	209	209	209		108	81	81	81		108	108	108	108
109	57	57	57		109	209	209	209		109	81	81	81		109	108	108	108
110	57	57	57		110	209	209	209		110	81	81	81		110	108	108	108
111	57	57	57		111	209	209	209		111	81	81	81		111	108	108	108
112	57	57	57		112	209	209	209		112	81	81	81		112	108	108	108
113	57	57	57		113	209	209	209		113	81	81	81		113	108	108	108
114	57	57	57		114	209	209	209		114	135	135	135		114	108	255	108
115	57	57	57		115	209	209	209		115	135	135	135		115	108	108	108
116	57	57	57		116	209	209	209		116	135	135	135		116	108	108	108
117	57	57	57		117	209	209	209		117	135	135	135		117	108	108	108
118	57	57	57		118	209	209	209		118	135	135	135		118	108	108	108
119	57	57	57		119	209	209	209		119	135	135	135		119	108	108	108
120	57	57	57		120	209	209	209		120	135	0	135		120	108	108	108
121	98	98	98		121	209	209	209		121	135	135	135		121	117	117	117
122	98	98	98		122	209	209	209		122	135	135	135		122	117	117	117
123	98	98	98		123	66	66	66		123	135	135	135		123	117	117	117
124	98	98	98		124	66	66	66		124	135	135	135		124	117	117	117
125	98	98	98		125	66	66	66		125	135	135	135		125	117	117	117
126	98	98	98		126	66	66	66		126	135	135	135		126	117	117	117
127	98	255	98		127	66	66	66		127	135	135	135		127	117	117	117
128	98	98	98		128	66	66	66		128	135	135	135		128	117	117	117
129	98	98	98		129	66	255	66		129	135	135	135		129	117	117	117
130	98	98	98		130	66	66	66		130	135	135	135		130	117	117	117
131	98	98	98		131	66	66	66		131	135	135	135		131	117	0	117
132	98	98	98		132	66	66	66		132	135	135	135		132	117		117
133	98	98	98		133	66	66	66		133	135	135	135		133	117	117	117
134	98	98	98		134	66	66	66		134	135	135	135		134	117	117	117
135	98	98	98		135	66	66	66		135	135	135	135		135	117	117	117
136	98	98	98		136	66	66	66		136	135	135	135		136	117	117	117
137	98	98	98		137	66	66	66		137	167	167	167		137	117	117	117
138	98	98	98		138	66	66	66		138	167	167	167		138	117	117	117
139	98	98	98		139	66	66	66		139	167	167	167		139	117	117	117
140	98	98	98		140	66	0	66		140	167	167	167		140	117	117	117
141	98	98	98		141	66	66	66		141	167	167	167		141	117	117	117
142	98	98	98		142	66	66	66		142	167	167	167		142	117	117	117
143	98	98	98		143	66	66	66		143	167	167	167		143	117	117	117
144	98	98	98		144	66	66	66		144	167	167	167		144	117	117	117
145	98	98	98		145	66	66	66		145	167	167	167		145	117	117	117
146	98	98	98		146	66	66	66		146	167	167	167		146	117	117	117
147	98	98	98		147	66	66	66		147	167	167	167		147	117	117	117
148	98	98	98		148	66	66	66		148	167	167	167		148	117	117	117
149	98	98	98		149	66	66	66		149	167	167	167		149	117	117	117
150	98	98	98		150	66	66	66		150	167	167	167		150	117	117	117
151	98	98	98		151	66	66	66		151	167	167	167		151	117	117	117
152	98	98	98		152	66	66	66		152	167	167	167		152	117	117	117
153	98	98	98		153	66	66	66		153	167	167	167		153	117	117	117
154	98	98	98		154	66	66	66		154	167	167	167		154	117	117	117
155	98	98	98		155	66	66	66		155	167	167	167		155	117	117	117
156	98	98	98		156	66	66	66		156	167	167	167		156	117	117	117
157	98	98	98		157	66	66	66		157	167	167	167		157	117	117	117
158	98	98	98		158	66	66	66		158	167	167	167		158	117	117	117
159	98	98	98		159	66	66	66		159	167	167	167		159	117	117	117
160	98	98	98		160	66	66	66		160	167	0	167		160	117	117	117
161	149	149	149		161	66	66	66		161	167	167	167		161	117	117	117
162	149	149	149		162	66	66	66		162	167	167	167		162	197	197	197
163	149	149	149		163	66	66	66		163	167	167	167		163	197	197	197
164	149	149	149		164	66	66	66		164	167	167	167		164	197	0	197
165	149	149	149		165	152	152	152		165	167	167	167		165	197	197	197
166	149	149	149		166	152	152	152		166	167	167	167		166	197	197	197
167	149	149	149		167	152	152	152		167	167	167	167		167	197	197	197
168	149	149	149		168	152	152	152		168	167	167	167		168	197	197	197
169	149	149	149		169	152	152	152		169	167	167	167		169	197	197	197
170	149	149	149		170	152	152	152		170	167	167	167		170	197	197	197
171	149	149	149		171	152	152	152		171	167	167	167		171	197	197	197
172	149	149	149		172	152	152	152		172	167	0	167		172	197	197	197
173	149	149	149		173	152	152	152		173	167	167	167		173	197	197	197
174	149	149	149		174	152	152	152		174	167	167	167		174	197	197	197
175	149	0	149		175	152	152	152		175	104	104	104		175	197	197	197
176	149	149	149		176	152	152	152		176	104	104	104		176	197	197	197
177	149	149	149		177	152	152	152		177	104	104	104		177	197	197	197
178	149	149	149		178	152	152	152		178	104	104	104		178	197	197	197
179	149	149	149		179	152	152	152		179	104	104	104		179	197	197	197
180	149	149	149		180	152	152	152		180	104	104	104		180	197	197	197
181	149	149	149		181	152	152	152		181	104	104	104		181	197	197	197
182	149	149	149		182	152	152	152		182	104	104	104		182	197	197	197
183	149	149	149		183	152	152	152		183	104	104	104		183	82	82	82
184	149	149	149		184	152	152	152		184	104	104	104		184	82	82	82
185	149	149	149		185	152	152	152		185	104	104	104		185	82	82	82
186	149	149	149		186	152	152	152		186	104	104	104		186	82	82	82
187	149	149	149		187	152	152	152		187	104	104	104		187	82	82	82
188	149	149	149		188	152	152	152		188	104	104	104		188	82	0	82
189	149	149	149		189	152	152	152		189	104	104	104		189	82	82	82
190	149	149	149		190	152	152	152		190	104	104	104		190	82	82	82
191	149	149	149		191	152	152	152		191	104	104	104		191	82	82	82
192	149	149	149		192	152	152	152		192	104	104	104		192	82	82	82
193	64	64	64		193	152	152	152		193	104	104	104		193	82	82	82
194	64	64	64		194	152	152	152		194	104	104	104		194	82	82	82
195	64	64	64		195	152	152	152		195	104	104	104		195	82	82	82
196	64	64	64		196	5	5	5		196	104	104	104		196	82	82	82
197	64	64	64		197	5	5	5		197	104	104	104		197	82	82	82
198	64	64	64		198	5	5	5		198	104	104	104		198	82	82	82
199	64	64	64		199	5	5	5		199	104	104	104		199	82	82	82
200	64	64	64		200	5	5	5		200	104	104	104		200	82	82	82
201	64	64	64		201	5	5	5		201	104	104	104		201	82	82	82
202	64	64	64		202	5	5	5		202	104	104	104		202	82	82	82
203	64	64	64		203	5	5	5		203	104	104	104		203	82	82	82
204	64	64	64		204	5	5	5		204	104	104	104		204	82	82	82
205	64	64	64		205	5	5	5		205	104	104	104		205	82	82	82
206	64	64	64		206	5	5	5		206	104	104	104		206	82	82	82
207	64	64	64		207	5	5	5		207	104	104	104		207	82	82	82
208	64	64	64		208	5	5	5		208	104	104	104		208	82	82	82
209	64	64	64		209	5	5	5		209	104	104	104		209	82	82	82
210	64	64	64		210	5	5	5		210	209	209	209		210	82	82	82
211	64	64	64		211	5	5	5		211	209	209	209		211	82	82	82
212	64	64	64		212	5	0	4		212	209	209	209		212	82	82	82
213	64	64	64		213	5	5	5		213	209	209	209		213	82	82	82
214	64	64	64		214	5	5	5		214	209	209	209		214	82	82	82
215	64	64	64		215	5	5	5		215	209	209	209		215	82	82	82
216	64	255	64		216	5	5	5		216	209	209	209		216	82	82	82
217	64	64	64		217	5	5	5		217	209	255	209		217	82	82	82
218	64	64	64		218	5	5	5		218	209	209	209		218	82	82	82
219	74	74	74		219	5	5	5		219	209	209	209		219	82	82	82
220	74	74	74		220	5	5	5		220	209	209	209		220	82	82	82
221	74	74	74		221	5	5	5		221	209	209	209		221	82	82	82
222	74	74	74		222	5	5	5		222	209	209	209		222	200	200	200
223	74	74	74		223	5	5	5		223	209	209	209		223	200	200	200
224	74	74	74		224	5	5	5		224	209	209	209		224	200	200	200
225	74	74	74		225	5	5	5		225	209	209	209		225	200	200	200
226	74	74	74		226	5	5	5		226	209	209	209		226	200	200	200
227	74	74	74		227	5	255	5		227	209	209	209		227	200	200	200
228	74	74	74		228	5	5	5		228	209	255	209		228	200	200	200
229	74	74	74		229	5	5	5		229	209	209	209		229	200	200	200
230	74	74	74		230	5	5	5		230	209	209	209		230	200	200	200
231	74	74	74		231	5	5	5		231	209	209	209		231	200	200	200
232	74	74	74		232	5	5	5		232	209	209	209		232	200	200	200
233	74	74	74		233	5	5	5		233	209	209	209		233	200	200	200
234	74	74	74		234	108	108	108		234	209	209	209		234	200	200	200
235	74	74	74		235	108	108	108		235	209	209	209		235	200	200	200
236	74	74	74		236	108	108	108		236	209	209	209		236	200	200	200
237	74	74	74		237	108	108	108		237	209	209	209		237	200	200	200
238	74	0	74		238	108	108	108		238	209	209	209		238	200	200	200
239	74	74	74		239	108	108	108		239	209	209	209		239	200	200	200
240	74	74	74		240	108	108	108		240	209	209	209		240	200	200	200
241	74	74	74		241	108	108	108		241	209	209	209		241	200	200	200
242	74	74	74		242	108	108	108		242	209	209	209		242	200	200	200
243	74	74	74		243	108	108	108		243	209	209	209		243	200	200	200
244	74	74	74		244	108	108	108		244	209	209	209		244	200	200	200
245	74	74	74		245	108	108	108		245	209	209	209		245	200	200	200
246	74	74	74		246	108	108	108		246	209	209	209		246	200	200	200
247	74	74	74		247	108	108	108		247	209	209	209		247	200	200	200
248	74	74	74		248	108	108	108		248	209	209	209		248	200	200	200
249	74	74	74		249	108	108	108		249	209	209	209		249	200	200	200
250	74	74	74		250	108	108	108		250	209	209	209		250	200	200	200
251	74	74	74		251	108	108	108		251	183	183	183		251	200	200	200
252	157	157	157		252	108	108	108		252	183	183	183		252	200	200	200
253	157	157	157		253	108	108	108		253	183	183	183		253	200	200	200
254	157	157	157		254	108	108	108		254	183	183	183		254	120	120	120
255	157	157	157		255	108	108	108		255	183	183	183		255	120	120	120
