# Supplementary material for: Edge-preserving smoothing filter using fast M-estimation method with an automatic determination algorithm for basic width
Source: Sci Rep. 2023 Apr 4;13:5477. doi: 10.1038/s41598-023-32013-9 (PMC10073213; doi:10.1038/s41598-023-32013-9)
Supplement: Supplementary file 1 — Supplementary Information. [file 41598_2023_32013_MOESM1_ESM.zip › Supplementary material_2/Table1 - 14, 16 - 18.xlsx]

## Sheet: Table 1
Comparison of the RMSE values of each noise level image filtered using each filter size abwFMGFI.
Noise percentage (%)	Patch size = 3	Patch size = 5	Patch size = 7	Patch size = 9	Patch size = 11
0.1	0.0886	0.1782	0.2617	0.3659	0.6025
0.3	0.0985	0.1647	0.2736	0.3936	0.647
0.5	0.4531	0.7023	0.7402	0.6358	0.8231

## Sheet: Table 2
Comparison of the SSIM values of each noise level image filtered using each filter size abwFMGFI.
Noise percentage (%)	Patch size = 3	Patch size = 5	Patch size = 7	Patch size = 9	Patch size = 11
0.1	0.9994	0.9942	0.9922	0.9902	0.9858
0.3	0.9994	0.9944	0.9922	0.9901	0.9852
0.5	0.999	0.9933	0.9912	0.9892	0.9844

## Sheet: Table 3
Comparison of the RMSE values of each sample image filtered using each filter (against the salt-and-pepper noise).
Image name	abwFMGFI	NLMF	GF	MF	BF	ABF
Geometric pattern	0.453	10.007	5.433	0.779	7.394	9.934
milkdrop	2.841	10.455	6.577	2.794	8.326	10.452
Balloon	2.183	9.312	4.862	3.058	5.904	9.459
Earth	3.46	10.056	6.803	5.116	7.859	10.705
Pepper	4.052	9.844	8.664	5.234	8.106	10.199

## Sheet: Table 4
Comparison of the SSIM values of each sample image filtered using each filter (against the salt-and-pepper noise).
Image name	abwFMGFI	NLMF	GF	MF	BF	ABF
Geometric pattern	0.999	0.627	0.561	0.999	0.582	0.622
milkdrop	0.875	0.608	0.655	0.785	0.74	0.645
Balloon	0.891	0.621	0.679	0.831	0.726	0.639
Earth	0.926	0.787	0.772	0.862	0.828	0.748
Pepper	0.93	0.768	0.763	0.876	0.82	0.765

## Sheet: Table 5
Comparison of the RMSE values of each sample image filtered using the variable level of BW of FMGFI (against the salt-and-pepper noise).
Image name	abwFMGFI	FMGFI
		BW = 1 level	BW = 3 level	BW = 5 level	BW = 11 level	BW = 21 level	BW = 51 level
Geometric pattern	0.453	5.088	0.646	0.647	0.49	0.644	2.014
milkdrop	2.841	8.127	3.483	3.521	3.769	3.423	3.697
Balloon	2.183	6.664	2.901	2.582	2.476	2.579	3.022
Earth	3.46	8.514	5.535	4.552	3.776	4.004	4.558
Pepper	4.052	8.334	4.713	4.428	4.768	4.528	5.032

## Sheet: Table 6
Comparison of the SSIM values of each sample image filtered using the variable level of BW of FMGFI (against the salt-and-pepper noise).
Image name	abwFMGFI	FMGFI
		BW = 1 level	BW = 3 level	BW = 5 level	BW = 11 level	BW = 21 level	BW = 51 level
Geometric pattern	0.999	0.953	0.999	0.999	0.997	0.993	0.695
milkdrop	0.93	0.871	0.926	0.922	0.915	0.913	0.894
Balloon	0.891	0.844	0.887	0.885	0.879	0.871	0.841
Earth	0.926	0.878	0.911	0.916	0.915	0.905	0.887
Pepper	0.892	0.843	0.888	0.889	0.881	0.873	0.845

## Sheet: Table 7
Comparison of the RMSE values of each sample image filtered using each filter (against the Gaussian noise).
Image name	abwFMGFI	NLMF	GF	MF	BF	ABF
Geometric pattern	5.735	9.857	5.458	4.238	4.999	3.826
milkdrop	6.703	9.933	6.46	5.382	5.398	4.809
Balloon	6.552	10.009	5.017	5.369	5.184	4.529
Earth	7.675	10.019	6.743	7.023	5.897	5.862
Pepper	7.557	9.987	8.675	7.097	6.259	5.619

## Sheet: Table 8
Comparison of the SSIM values of each sample image filtered using each filter (against the Gaussian noise).
Image name	abwFMGFI	NLMF	GF	MF	BF	ABF
Geometric pattern	0.127	0.085	0.162	0.155	0.138	0.16
milkdrop	0.497	0.407	0.561	0.543	0.565	0.597
Balloon	0.415	0.315	0.511	0.471	0.48	0.528
Earth	0.697	0.627	0.729	0.717	0.755	0.759
Pepper	0.653	0.559	0.7	0.696	0.711	0.746

## Sheet: Table 9
Comparison of the RMSE values of each sample image filtered using the variable level of BW of FMGFI (against the Gaussian noise).
Image name	abwFMGFI	FMGFI
		BW = 1 level	BW = 3 level	BW = 5 level	BW = 11 level	BW = 21 level	BW = 51 level
Geometric pattern	5.735	9.599	7.764	6.796	4.542	3.851	4.237
milkdrop	6.703	9.756	8.341	7.601	5.966	5.121	5.162
Balloon	6.552	9.839	8.338	7.507	5.572	4.668	4.754
Earth	7.675	9.992	9.184	8.743	7.204	5.966	5.869
Pepper	7.557	9.983	8.898	8.441	7.268	6.259	6.243

## Sheet: Table 10
Comparison of the SSIM values of each sample image filtered using the variable level of BW of FMGFI (against the Gaussian noise).
Image name	abwFMGFI	FMGFI
		BW = 1 level	BW = 3 level	BW = 5 level	BW = 11 level	BW = 21 level	BW = 51 level
Geometric pattern	0.127	0.087	0.103	0.114	0.151	0.164	0.16
milkdrop	0.497	0.41	0.439	0.463	0.559	0.607	0.603
Balloon	0.415	0.319	0.351	0.379	0.473	0.519	0.518
Earth	0.697	0.628	0.647	0.664	0.73	0.767	0.767
Pepper	0.653	0.561	0.594	0.62	0.702	0.743	0.741

[truncated: 7 more sheets: Table 11, Table 12, Table 13, Table 14, Table 16, Table 17, Table 18]
